# Supplementary material for: Neodendryphiella, a novel genus of the Dictyosporiaceae (Pleosporales)
Source: MycoKeys. 2018 Jul 26;(37):19–38. doi: 10.3897/mycokeys.37.27275 (PMC6108305; doi:10.3897/mycokeys.37.27275)
Supplement: XML Treatment for Neodendryphiella [file mycokeys.37.27275-treatment1.xml]

<!DOCTYPE tp:taxon-treatment
  PUBLIC "-//TaxonX//DTD Taxonomic Treatment Publishing DTD v0 20100105//EN" "tax-treatment-NSO.dtd">
<tp:taxon-treatment xmlns:tp="http://www.plazi.org/taxpub"><tp:treatment-meta><kwd-group><label>Taxon classification</label><kwd><named-content xmlns:xlink="http://www.w3.org/1999/xlink" content-type="kingdom">Fungi</named-content></kwd><kwd><named-content xmlns:xlink="http://www.w3.org/1999/xlink" content-type="order">Pleosporales</named-content></kwd><kwd><named-content xmlns:xlink="http://www.w3.org/1999/xlink" content-type="family">Dictyosporiaceae</named-content></kwd></kwd-group><mixed-citation publication-type="journal"><person-group><name><surname>Iturrieta-González</surname><given-names>Isabel</given-names></name><name><surname>Gené</surname><given-names>Josepa</given-names></name><name><surname>Guarro</surname><given-names>Josep</given-names></name><name><surname>Castañeda-Ruiz</surname><given-names>Rafael F.</given-names></name><name><surname>García</surname><given-names>Dania</given-names></name></person-group><article-title><italic><tp:taxon-name><tp:taxon-name-part taxon-name-part-type="genus" reg="Neodendryphiella">Neodendryphiella</tp:taxon-name-part></tp:taxon-name></italic>, a novel genus of the
              <tp:taxon-name><tp:taxon-name-part taxon-name-part-type="genus" reg="Dictyosporiaceae">Dictyosporiaceae</tp:taxon-name-part></tp:taxon-name>
              (<tp:taxon-name><tp:taxon-name-part taxon-name-part-type="genus" reg="Pleosporales">Pleosporales</tp:taxon-name-part></tp:taxon-name>)</article-title><source>MycoKeys</source><day>26</day><month>7</month><year>2018</year><volume>2018</volume><issue>37</issue><fpage>19</fpage><lpage>38</lpage><pub-id pub-id-type="doi">10.3897/mycokeys.37.27275</pub-id></mixed-citation></tp:treatment-meta><tp:nomenclature><tp:taxon-name>
            <tp:taxon-name-part taxon-name-part-type="genus" reg="Neodendryphiella">Neodendryphiella</tp:taxon-name-part>
            <object-id xmlns:xlink="http://www.w3.org/1999/xlink" content-type="mycobank" xlink:type="simple">824664</object-id>
          </tp:taxon-name><tp:taxon-authority>Iturrieta-González, Dania García &amp; Gené</tp:taxon-authority><tp:taxon-status xmlns:xlink="http://www.w3.org/1999/xlink" xlink:type="simple">gen. nov.</tp:taxon-status></tp:nomenclature><tp:treatment-sec sec-type="etymology" id="SECID0EUCBG"><title>Etymology.</title><p>The name refers to the morphological similarity with
                  <italic><tp:taxon-name><tp:taxon-name-part taxon-name-part-type="genus" reg="Dendryphiella">Dendryphiella</tp:taxon-name-part></tp:taxon-name></italic>.</p></tp:treatment-sec><tp:treatment-sec sec-type="type species" id="SECID0EBDBG"><title>Type species.</title><p><italic><tp:taxon-name><tp:taxon-name-part taxon-name-part-type="genus" reg="Neodendryphiella">Neodendryphiella</tp:taxon-name-part><tp:taxon-name-part taxon-name-part-type="species" reg="tarraconensis">tarraconensis</tp:taxon-name-part></tp:taxon-name></italic> Iturrieta-González,
            Gené &amp; Dania García.</p></tp:treatment-sec><tp:treatment-sec sec-type="description" id="SECID0ESDBG"><title>Description.</title><p><italic>Conidiophores</italic> semi-macronematous to macronematous, mononematous, erect
            or slightly flexuous, unbranched or branched towards the apical region, septate,
            subhyaline to brown, smooth to verrucose, cylindrical, some slightly swollen in the
            conidiogenous loci. <italic>Conidiogenous</italic> integrated, terminal or intercalary,
            polytretic, cylindrical or clavate, forming conidia in acropetal branched chains.
              <italic>Ramoconidia</italic> aseptate or septate, pale brown, smooth to verruculose,
            mostly cylindrical or subcylindrical, rounded apex and truncate base, with several pores
            and conidial scars often thickened and darkened. <italic>Conidia</italic>
            blastocatenate, aseptate or septate, pale brown, verruculose to verrucose, ellipsoidal,
            doliiform, clavate or subcylindrical, with scars thickened and darkened. <italic>Sexual
              morph</italic> not observed.</p></tp:treatment-sec><tp:treatment-sec sec-type="distribution" id="SECID0ECEBG"><title>Distribution.</title><p>Italy, Mexico and Spain.</p></tp:treatment-sec></tp:taxon-treatment>
