# Supplementary material for: Neodendryphiella, a novel genus of the Dictyosporiaceae (Pleosporales)
Source: MycoKeys. 2018 Jul 26;(37):19–38. doi: 10.3897/mycokeys.37.27275 (PMC6108305; doi:10.3897/mycokeys.37.27275)
Supplement: XML Treatment for Neodendryphiella mali [file mycokeys.37.27275-treatment2.xml]

<!DOCTYPE tp:taxon-treatment
  PUBLIC "-//TaxonX//DTD Taxonomic Treatment Publishing DTD v0 20100105//EN" "tax-treatment-NSO.dtd">
<tp:taxon-treatment xmlns:tp="http://www.plazi.org/taxpub"><tp:treatment-meta><kwd-group><label>Taxon classification</label><kwd><named-content xmlns:xlink="http://www.w3.org/1999/xlink" content-type="kingdom">Fungi</named-content></kwd><kwd><named-content xmlns:xlink="http://www.w3.org/1999/xlink" content-type="order">Pleosporales</named-content></kwd><kwd><named-content xmlns:xlink="http://www.w3.org/1999/xlink" content-type="family">Dictyosporiaceae</named-content></kwd></kwd-group><mixed-citation publication-type="journal"><person-group><name><surname>Iturrieta-González</surname><given-names>Isabel</given-names></name><name><surname>Gené</surname><given-names>Josepa</given-names></name><name><surname>Guarro</surname><given-names>Josep</given-names></name><name><surname>Castañeda-Ruiz</surname><given-names>Rafael F.</given-names></name><name><surname>García</surname><given-names>Dania</given-names></name></person-group><article-title><italic><tp:taxon-name><tp:taxon-name-part taxon-name-part-type="genus" reg="Neodendryphiella">Neodendryphiella</tp:taxon-name-part></tp:taxon-name></italic>, a novel genus of the
              <tp:taxon-name><tp:taxon-name-part taxon-name-part-type="genus" reg="Dictyosporiaceae">Dictyosporiaceae</tp:taxon-name-part></tp:taxon-name>
              (<tp:taxon-name><tp:taxon-name-part taxon-name-part-type="genus" reg="Pleosporales">Pleosporales</tp:taxon-name-part></tp:taxon-name>)</article-title><source>MycoKeys</source><day>26</day><month>7</month><year>2018</year><volume>2018</volume><issue>37</issue><fpage>19</fpage><lpage>38</lpage><pub-id pub-id-type="doi">10.3897/mycokeys.37.27275</pub-id></mixed-citation></tp:treatment-meta><tp:nomenclature><tp:taxon-name>
            <tp:taxon-name-part taxon-name-part-type="genus" reg="Neodendryphiella">Neodendryphiella</tp:taxon-name-part>
            <tp:taxon-name-part taxon-name-part-type="species" reg="mali">mali</tp:taxon-name-part>
            <object-id xmlns:xlink="http://www.w3.org/1999/xlink" content-type="mycobank" xlink:type="simple">824665</object-id>
          </tp:taxon-name><tp:taxon-authority>Iturrieta-González, Gené &amp; Dania García</tp:taxon-authority><tp:taxon-status xmlns:xlink="http://www.w3.org/1999/xlink" xlink:type="simple">sp. nov.</tp:taxon-status><xref ref-type="fig" rid="F2">Fig. 2</xref></tp:nomenclature><tp:treatment-sec sec-type="etymology" id="SECID0EUFBG"><title>Etymology.</title><p>Name refers to the substrate, <italic><tp:taxon-name><tp:taxon-name-part taxon-name-part-type="genus" reg="Malus">Malus</tp:taxon-name-part><tp:taxon-name-part taxon-name-part-type="species" reg="domestica">domestica</tp:taxon-name-part></tp:taxon-name></italic>, where the
            type strain of the species was collected.</p></tp:treatment-sec><tp:treatment-sec sec-type="material" id="SECID0EFGBG"><title>Type.</title><p>Italy, Dipt. Prot. Valor. Agroalimentare, from leaf of
                  <italic><tp:taxon-name><tp:taxon-name-part taxon-name-part-type="genus" reg="Malus">Malus</tp:taxon-name-part><tp:taxon-name-part taxon-name-part-type="species" reg="domestica">domestica</tp:taxon-name-part></tp:taxon-name></italic>, Feb. 1995, A. Cesari
            (holotype <abbrev xmlns:xlink="http://www.w3.org/1999/xlink" xlink:title="Westerdijk Fungal Biodiversity Institute, Utrecht, The Netherlands" id="ABBRID0EWGBG" xlink:type="simple">CBS</abbrev> H-23477, culture ex-type <abbrev xmlns:xlink="http://www.w3.org/1999/xlink" xlink:title="Westerdijk Fungal Biodiversity Institute, Utrecht, The Netherlands" id="ABBRID0E1GBG" xlink:type="simple">CBS</abbrev> 139.95).</p></tp:treatment-sec><tp:treatment-sec sec-type="description" id="SECID0E5GBG"><title>Description.</title><p><italic>Mycelium</italic> superficial and immersed, composed of septate, branched,
            smooth to verruculose, hyaline to pale brown hyphae of 1–3 μm wide.
              <italic>Conidiophores</italic> semi-macronematous to macronematous, mononematous,
            erect or slightly flexuous, branched or unbranched, up to 11-septate, cylindrical, up to
            385 μm long, 3–4 μm wide, brown, usually darker toward the base, smooth to verrucose.
              <italic>Conidiogenous</italic> terminal and intercalary, mostly cylindrical, 8–38 ×
            3–4(–5) μm, with 1–4 pores. <italic>Ramoconidia</italic> 0–1-septate, with up to 3
            terminal and lateral pores, pale brown, smooth to verruculose, mostly cylindrical,
            (11–)15–17(–21) × 3–4 μm. <italic>Conidia</italic> catenate, with up to 10 conidia in
            the terminal unbranched part, (0–)1-septate, usually not constricted at the septum, pale
            brown, verruculose to verrucose, ellipsoidal, doliiform or subcylindrical with more or
            less rounded ends, 4–15 × 3–5 μm.</p><fig id="F2" position="float" orientation="portrait"><label>Figure 2.</label><caption><p><italic><tp:taxon-name><tp:taxon-name-part taxon-name-part-type="genus" reg="Neodendryphiella">Neodendryphiella</tp:taxon-name-part><tp:taxon-name-part taxon-name-part-type="species" reg="mali">mali</tp:taxon-name-part></tp:taxon-name></italic> sp. nov. (ex-type <abbrev xmlns:xlink="http://www.w3.org/1999/xlink" xlink:title="Westerdijk Fungal Biodiversity Institute, Utrecht, The Netherlands" id="ABBRID0EBIBG" xlink:type="simple">CBS</abbrev> 139.95). <bold>A–E</bold> Colonies on
                  <bold>A</bold><abbrev xmlns:xlink="http://www.w3.org/1999/xlink" xlink:title="Potato Dextrose Agar" id="ABBRID0EJIBG" xlink:type="simple">PDA</abbrev><bold>B</bold> PCA <bold>C</bold> SNA <bold>D</bold> OA
                  <bold>E</bold> MEA at 25 °C after 14 d <bold>F–K</bold> Conidiophores and conidia.
                Scale bars: 10 µm (<bold>F–K</bold>).</p></caption><graphic xmlns:xlink="http://www.w3.org/1999/xlink" xlink:href="mycokeys-37-019-g002.jpg" position="float" orientation="portrait" xlink:type="simple" id="oo_219349.jpg"/></fig></tp:treatment-sec><tp:treatment-sec sec-type="description" id="SECID0E5IBG"><title>Culture characteristics</title><p>(14 d at 25 °C). Colonies on <abbrev xmlns:xlink="http://www.w3.org/1999/xlink" xlink:title="Potato Dextrose Agar" id="ABBRID0EEJBG" xlink:type="simple">PDA</abbrev> reaching 22 mm diam., convex, slightly convoluted at
            the centre, pastel grey to white (1C1/1A1), aerial mycelium scarce, with slightly
            fimbriate margin; reverse olive brown to yellowish-brown (4D3/3A2). On PCA attaining 23
            mm diam., flat, olive brown to greyish-beige (4F8/4C2), aerial mycelium scarce, slightly
            fimbriate margin; reverse greyish-beige to brownish-grey (4C2/4D2). On OA reaching 40 mm
            diam., flat, granular, yellowish-brown to reddish-yellow (5E8/4B7), aerial mycelium
            scarce, with a regular margin; reverse olive brown to yellowish-brown (4D8/4B7). On SNA
            attaining 24 mm diam., flat, slightly granular, olive brown to grey (4F8/4B1), aerial
            mycelium scarce, with fimbriate margin; reverse yellowish-brown (5F7/5E4). On MEA
            reaching 11–15 mm diam., umbonate, slightly cerebriform towards the periphery, velvety,
            olive grey (3E2), with irregular margin; reverse olive grey (3E2).</p></tp:treatment-sec><tp:treatment-sec sec-type="Cardinal temperature for growth" id="SECID0EIJBG"><title>Cardinal temperature for growth.</title><p>Optimum 25 °C, maximum 30 °C, minimum 10 °C.</p></tp:treatment-sec><tp:treatment-sec sec-type="distribution" id="SECID0ENJBG"><title>Distribution.</title><p>Italy and Spain.</p></tp:treatment-sec><tp:treatment-sec sec-type="Additional isolates examined" id="SECID0ESJBG"><title>Additional isolates examined.</title><p>Spain, Els Ports de Beseit Natural Park, Teruel, from herbivore dung, Oct. 2017, Dania
            García (FMR 17003)</p></tp:treatment-sec><tp:treatment-sec sec-type="notes" id="SECID0EXJBG"><title>Notes.</title><p>Although LSU sequences of <italic><tp:taxon-name><tp:taxon-name-part taxon-name-part-type="genus" reg="Neodendryphiella">N.</tp:taxon-name-part><tp:taxon-name-part taxon-name-part-type="species" reg="mali">mali</tp:taxon-name-part></tp:taxon-name></italic> (<abbrev xmlns:xlink="http://www.w3.org/1999/xlink" xlink:title="Westerdijk Fungal Biodiversity Institute, Utrecht, The Netherlands" id="ABBRID0EIKBG" xlink:type="simple">CBS</abbrev> 139.95 and FMR 17003) were very similar to those of
                  <italic><tp:taxon-name><tp:taxon-name-part taxon-name-part-type="genus" reg="Neodendryphiella">N.</tp:taxon-name-part><tp:taxon-name-part taxon-name-part-type="species" reg="michoacanensis">michoacanensis</tp:taxon-name-part></tp:taxon-name></italic> (FMR 16098) and
                  <italic><tp:taxon-name><tp:taxon-name-part taxon-name-part-type="genus" reg="Neodendryphiella">N.</tp:taxon-name-part><tp:taxon-name-part taxon-name-part-type="species" reg="tarraconensis">tarraconensis</tp:taxon-name-part></tp:taxon-name></italic> (FMR 16234), <abbrev xmlns:xlink="http://www.w3.org/1999/xlink" xlink:title="internal transcribed spacer" id="ABBRID0ECLBG" xlink:type="simple">ITS</abbrev> regions
            showed a similarity of 96.2% (identities = 441/458, gaps 2/458 (0 %)) with respect to
                  <italic><tp:taxon-name><tp:taxon-name-part taxon-name-part-type="genus" reg="Neodendryphiella">N.</tp:taxon-name-part><tp:taxon-name-part taxon-name-part-type="species" reg="michoacanensis">michoacanensis</tp:taxon-name-part></tp:taxon-name></italic> and of 92.3%
            (identities = 423/458, gaps 1/458 (0%)) with respect to
                  <italic><tp:taxon-name><tp:taxon-name-part taxon-name-part-type="genus" reg="Neodendryphiella">N.</tp:taxon-name-part><tp:taxon-name-part taxon-name-part-type="species" reg="tarraconensis">tarraconensis</tp:taxon-name-part></tp:taxon-name></italic>. <abbrev xmlns:xlink="http://www.w3.org/1999/xlink" xlink:title="internal transcribed spacer" id="ABBRID0E3LBG" xlink:type="simple">ITS</abbrev> sequences of
            the two latter species described below were 92.1% similar (identities = 422/458, gaps
            0/458 (0%)).</p><p><italic><tp:taxon-name><tp:taxon-name-part taxon-name-part-type="genus" reg="Neodendryphilla">Neodendryphilla</tp:taxon-name-part><tp:taxon-name-part taxon-name-part-type="species" reg="mali">mali</tp:taxon-name-part></tp:taxon-name></italic> is morphologically very similar
            to <italic><tp:taxon-name><tp:taxon-name-part taxon-name-part-type="genus" reg="Neodendryphiella">N.</tp:taxon-name-part><tp:taxon-name-part taxon-name-part-type="species" reg="michoacanensis">michoacanensis</tp:taxon-name-part></tp:taxon-name></italic> since both have
            conidia and ramoconidia 0–1-septate; however, <italic><tp:taxon-name><tp:taxon-name-part taxon-name-part-type="genus" reg="Neodendryphiella">N.</tp:taxon-name-part><tp:taxon-name-part taxon-name-part-type="species" reg="michoacanensis">michoacanensis</tp:taxon-name-part></tp:taxon-name></italic>
            has shorter conidiophores (up to 280 μm long) and terminal conidial branches with fewer
            conidia (up to 4 per branch), which measure 5–16(–18) × 3–6 μm. In addition, 2-septate
            conidia can also be present in <italic><tp:taxon-name><tp:taxon-name-part taxon-name-part-type="genus" reg="Neodendryphiella">N.</tp:taxon-name-part><tp:taxon-name-part taxon-name-part-type="species" reg="michoacanensis">michoacanensis</tp:taxon-name-part></tp:taxon-name></italic>
            and this species tends to grow faster than <italic><tp:taxon-name><tp:taxon-name-part taxon-name-part-type="genus" reg="Neodendryphiella">N.</tp:taxon-name-part><tp:taxon-name-part taxon-name-part-type="species" reg="mali">mali</tp:taxon-name-part></tp:taxon-name></italic> on <abbrev xmlns:xlink="http://www.w3.org/1999/xlink" xlink:title="Potato Dextrose Agar" id="ABBRID0EZNBG" xlink:type="simple">PDA</abbrev> (34 mm vs 22 mm
            diam. after 14 d, respectively) and PCA (42 mm vs 23 mm diam. after 14 d, respectively).
                  <italic><tp:taxon-name><tp:taxon-name-part taxon-name-part-type="genus" reg="Neodendryphiella">Neodendryphiella</tp:taxon-name-part><tp:taxon-name-part taxon-name-part-type="species" reg="mali">mali</tp:taxon-name-part></tp:taxon-name></italic> also resembles
                  <italic><tp:taxon-name><tp:taxon-name-part taxon-name-part-type="genus" reg="Dendryphiella">D.</tp:taxon-name-part><tp:taxon-name-part taxon-name-part-type="species" reg="infuscans">infuscans</tp:taxon-name-part></tp:taxon-name></italic>, but the latter exhibits
            longer conidiophores, up to 500 μm and smooth to minutely verruculose conidia with up to
            2 septa (<xref ref-type="bibr" rid="B11">Ellis 1971</xref>). However, the protologue of
                  <italic><tp:taxon-name><tp:taxon-name-part taxon-name-part-type="genus" reg="Dendryphiella">D.</tp:taxon-name-part><tp:taxon-name-part taxon-name-part-type="species" reg="infuscans">infuscans</tp:taxon-name-part></tp:taxon-name></italic> (as
                  <italic><tp:taxon-name><tp:taxon-name-part taxon-name-part-type="genus" reg="Cladosporium">Cladosporium</tp:taxon-name-part><tp:taxon-name-part taxon-name-part-type="species" reg="infuscans">infuscans</tp:taxon-name-part></tp:taxon-name></italic>; <xref ref-type="bibr" rid="B37">Thümen 1879</xref>), which was based on a specimen collected in Aiken (USA),
            describes conidia 0–1-septate, smooth-walled and up to 10 μm long. No living culture of
            the type specimen was preserved for further comparison.</p><p>As mentioned before, the strain <abbrev xmlns:xlink="http://www.w3.org/1999/xlink" xlink:title="Westerdijk Fungal Biodiversity Institute, Utrecht, The Netherlands" id="ABBRID0ETPBG" xlink:type="simple">CBS</abbrev> 139.95 was identified as
                  <italic><tp:taxon-name><tp:taxon-name-part taxon-name-part-type="genus" reg="Diplococcium">Di.</tp:taxon-name-part><tp:taxon-name-part taxon-name-part-type="species" reg="asperum">asperum</tp:taxon-name-part></tp:taxon-name></italic> and found by other authors to
            be related with dictyosporium-like fungi (<xref ref-type="bibr" rid="B31">Shenoy et al.
              2010</xref>, <xref ref-type="bibr" rid="B35">Tanaka et al. 2015</xref>). However, the
            protologue of <italic><tp:taxon-name><tp:taxon-name-part taxon-name-part-type="genus" reg="Diplococcium">Di.</tp:taxon-name-part><tp:taxon-name-part taxon-name-part-type="species" reg="asperum">asperum</tp:taxon-name-part></tp:taxon-name></italic> was characterised by single
            or fasciculate conidiophores, which were up to 250 μm long, bearing terminal or
            subterminal, short and unbranched chains of conidia with only 1 septum (<xref ref-type="bibr" rid="B25">Pirozynski 1972</xref>), morphological features that do not
            fit with those observed in the above-mentioned strain. We therefore concluded that it
            was a misidentified strain and clearly represents a different species. At any rate, it
            is of note that the taxonomy of <italic><tp:taxon-name><tp:taxon-name-part taxon-name-part-type="genus" reg="Diplococcium">Di.</tp:taxon-name-part><tp:taxon-name-part taxon-name-part-type="species" reg="asperum">asperum</tp:taxon-name-part></tp:taxon-name></italic> is
            controversial because of the different interpretation of the morphological features of
            Pirozynski’s specimen (DAOM 133941c isotype). <xref ref-type="bibr" rid="B16">Holubová-Jechová (1982)</xref> described conidiogenous cells showing inconspicuous
            denticles or conidiogenous scars instead of the typical pores in conidiogenous cells of
                  <italic><tp:taxon-name><tp:taxon-name-part taxon-name-part-type="genus" reg="Diplococcium">Diplococcium</tp:taxon-name-part></tp:taxon-name></italic> and
            suggested excluding this species from the genus. On the other hand, <xref ref-type="bibr" rid="B14">Goh and Hyde (1998)</xref> re-examined the isotype of
                  <italic><tp:taxon-name><tp:taxon-name-part taxon-name-part-type="genus" reg="Diplococcium">Di.</tp:taxon-name-part><tp:taxon-name-part taxon-name-part-type="species" reg="asperum">asperum</tp:taxon-name-part></tp:taxon-name></italic> and observed the typical
            pores of tretic conidiogenesis, considering it an acceptable species for
                  <italic><tp:taxon-name><tp:taxon-name-part taxon-name-part-type="genus" reg="Diplococcium">Diplococcium</tp:taxon-name-part></tp:taxon-name></italic>.
            However, since only herbarium material is preserved for comparison (<xref ref-type="bibr" rid="B25">Pirozynski 1972</xref>), its phylogeny remains
            uncertain.</p></tp:treatment-sec><ref-list><ref id="B11"><mixed-citation xmlns:xlink="http://www.w3.org/1999/xlink" xlink:type="simple"><person-group><name name-style="western"><surname>Ellis</surname><given-names>MB</given-names></name></person-group> (<year>1971</year>) Dematiaceous hyphomycetes. Commonwealth Mycological
          Institute, Kew.</mixed-citation></ref><ref id="B37"><mixed-citation xmlns:xlink="http://www.w3.org/1999/xlink" xlink:type="simple"><person-group><name name-style="western"><surname>Thümen</surname><given-names>F von</given-names></name></person-group> (<year>1879</year>) <article-title><tp:taxon-name><tp:taxon-name-part taxon-name-part-type="above-genus">Hyphomycetes</tp:taxon-name-part></tp:taxon-name>
            nonnulli novi americani.</article-title><source>Revue Mycologique
            Toulouse</source><volume>1</volume>:
          <fpage>58</fpage>–<lpage>61</lpage>.</mixed-citation></ref><ref id="B31"><mixed-citation xmlns:xlink="http://www.w3.org/1999/xlink" xlink:type="simple"><person-group><name name-style="western"><surname>Shenoy</surname><given-names>BD</given-names></name><name name-style="western"><surname>Jeewon</surname><given-names>R</given-names></name><name name-style="western"><surname>Wang</surname><given-names>H</given-names></name><name name-style="western"><surname>Amandeep</surname><given-names>K</given-names></name><name name-style="western"><surname>Ho</surname><given-names>WH et al.</given-names></name></person-group> (<year>2010</year>) <article-title>Sequence data reveals phylogenetic
            affinities of fungal anamorphs <italic><tp:taxon-name><tp:taxon-name-part taxon-name-part-type="genus">Bahusutrabeeja</tp:taxon-name-part></tp:taxon-name></italic>,
                  <italic><tp:taxon-name><tp:taxon-name-part taxon-name-part-type="genus">Diplococcium</tp:taxon-name-part></tp:taxon-name></italic>,
                  <italic><tp:taxon-name><tp:taxon-name-part taxon-name-part-type="genus">Natarajania</tp:taxon-name-part></tp:taxon-name></italic>,
                  <italic><tp:taxon-name><tp:taxon-name-part taxon-name-part-type="genus">Paliphora</tp:taxon-name-part></tp:taxon-name></italic>,
                  <italic><tp:taxon-name><tp:taxon-name-part taxon-name-part-type="genus">Polyschema</tp:taxon-name-part></tp:taxon-name></italic>,
                  <italic><tp:taxon-name><tp:taxon-name-part taxon-name-part-type="genus">Rattania</tp:taxon-name-part></tp:taxon-name></italic> and
                  <italic><tp:taxon-name><tp:taxon-name-part taxon-name-part-type="genus">Spadicoides</tp:taxon-name-part></tp:taxon-name></italic>.</article-title><source>Fungal
            Diversity</source><volume>44</volume>: <fpage>161</fpage>–<lpage>169</lpage>. <ext-link xlink:type="simple" ext-link-type="doi" xlink:href="10.1007/s13225-010-0059-8">https://doi.org/10.1007/s13225-010-0059-8</ext-link></mixed-citation></ref><ref id="B35"><mixed-citation xmlns:xlink="http://www.w3.org/1999/xlink" xlink:type="simple"><person-group><name name-style="western"><surname>Tanaka</surname><given-names>K</given-names></name><name name-style="western"><surname>Hirayama</surname><given-names>K</given-names></name><name name-style="western"><surname>Yonezawa</surname><given-names>H</given-names></name><name name-style="western"><surname>Sato</surname><given-names>G</given-names></name><name name-style="western"><surname>Toriyabe</surname><given-names>A et al.</given-names></name></person-group> (<year>2015</year>) <article-title>Revision of the
                  <italic><tp:taxon-name><tp:taxon-name-part taxon-name-part-type="genus">Massarineae</tp:taxon-name-part></tp:taxon-name></italic>
                  (<italic><tp:taxon-name><tp:taxon-name-part taxon-name-part-type="genus">Pleosporales</tp:taxon-name-part></tp:taxon-name></italic>,
                <tp:taxon-name><tp:taxon-name-part taxon-name-part-type="genus">Dothideomycetes</tp:taxon-name-part></tp:taxon-name>).</article-title><source>Studies
            in Mycology</source><volume>82</volume>: <fpage>75</fpage>–<lpage>136</lpage>. <ext-link xlink:type="simple" ext-link-type="doi" xlink:href="10.1016/j.simyco.2015.10.002">https://doi.org/10.1016/j.simyco.2015.10.002</ext-link></mixed-citation></ref><ref id="B25"><mixed-citation xmlns:xlink="http://www.w3.org/1999/xlink" xlink:type="simple"><person-group><name name-style="western"><surname>Pirozynski</surname><given-names>KA</given-names></name></person-group> (<year>1972</year>) <article-title>Microfungi of Tanzania. I.
            Miscellaneous fungi on oil palm. II. New
            hyphomycetes.</article-title><source>Mycological Papers</source><volume>129</volume>:
            <fpage>1</fpage>–<lpage>64</lpage>.</mixed-citation></ref><ref id="B16"><mixed-citation xmlns:xlink="http://www.w3.org/1999/xlink" xlink:type="simple"><person-group><name name-style="western"><surname>Holubová-Jechová</surname><given-names>V</given-names></name></person-group> (<year>1982</year>) <article-title>Lignicolous hyphomycetes from
            Czechoslovakia. <italic><tp:taxon-name><tp:taxon-name-part taxon-name-part-type="genus">Spadicoides</tp:taxon-name-part></tp:taxon-name></italic> and
                  <italic><tp:taxon-name><tp:taxon-name-part taxon-name-part-type="genus">Diplococcium</tp:taxon-name-part></tp:taxon-name></italic>.</article-title><source>Folia
            Geobotanica et Phytotaxonomica, Praha</source><volume>17</volume>:
            <fpage>295</fpage>–<lpage>327</lpage>.</mixed-citation></ref><ref id="B14"><mixed-citation xmlns:xlink="http://www.w3.org/1999/xlink" xlink:type="simple"><person-group><name name-style="western"><surname>Goh</surname><given-names>TK</given-names></name><name name-style="western"><surname>Hyde</surname><given-names>KD</given-names></name></person-group> (<year>1998</year>) <article-title>A synopsis of and a key to
                  <italic><tp:taxon-name><tp:taxon-name-part taxon-name-part-type="genus">Diplococcium</tp:taxon-name-part></tp:taxon-name></italic> species, based on the
            literature, with a description of a new species.</article-title><source>Fungal
            Diversity</source><volume>1</volume>:
          <fpage>65</fpage>–<lpage>83</lpage>.</mixed-citation></ref></ref-list></tp:taxon-treatment>
