# Supplementary material for: Neodendryphiella, a novel genus of the Dictyosporiaceae (Pleosporales)
Source: MycoKeys. 2018 Jul 26;(37):19–38. doi: 10.3897/mycokeys.37.27275 (PMC6108305; doi:10.3897/mycokeys.37.27275)
Supplement: XML Treatment for Neodendryphiella michoacanensis [file mycokeys.37.27275-treatment3.xml]

<!DOCTYPE tp:taxon-treatment
  PUBLIC "-//TaxonX//DTD Taxonomic Treatment Publishing DTD v0 20100105//EN" "tax-treatment-NSO.dtd">
<tp:taxon-treatment xmlns:tp="http://www.plazi.org/taxpub"><tp:treatment-meta><kwd-group><label>Taxon classification</label><kwd><named-content xmlns:xlink="http://www.w3.org/1999/xlink" content-type="kingdom">Fungi</named-content></kwd><kwd><named-content xmlns:xlink="http://www.w3.org/1999/xlink" content-type="order">Pleosporales</named-content></kwd><kwd><named-content xmlns:xlink="http://www.w3.org/1999/xlink" content-type="family">Dictyosporiaceae</named-content></kwd></kwd-group><mixed-citation publication-type="journal"><person-group><name><surname>Iturrieta-González</surname><given-names>Isabel</given-names></name><name><surname>Gené</surname><given-names>Josepa</given-names></name><name><surname>Guarro</surname><given-names>Josep</given-names></name><name><surname>Castañeda-Ruiz</surname><given-names>Rafael F.</given-names></name><name><surname>García</surname><given-names>Dania</given-names></name></person-group><article-title><italic><tp:taxon-name><tp:taxon-name-part taxon-name-part-type="genus" reg="Neodendryphiella">Neodendryphiella</tp:taxon-name-part></tp:taxon-name></italic>, a novel genus of the
              <tp:taxon-name><tp:taxon-name-part taxon-name-part-type="genus" reg="Dictyosporiaceae">Dictyosporiaceae</tp:taxon-name-part></tp:taxon-name>
              (<tp:taxon-name><tp:taxon-name-part taxon-name-part-type="genus" reg="Pleosporales">Pleosporales</tp:taxon-name-part></tp:taxon-name>)</article-title><source>MycoKeys</source><day>26</day><month>7</month><year>2018</year><volume>2018</volume><issue>37</issue><fpage>19</fpage><lpage>38</lpage><pub-id pub-id-type="doi">10.3897/mycokeys.37.27275</pub-id></mixed-citation></tp:treatment-meta><tp:nomenclature><tp:taxon-name>
            <tp:taxon-name-part taxon-name-part-type="genus" reg="Neodendryphiella">Neodendryphiella</tp:taxon-name-part>
            <tp:taxon-name-part taxon-name-part-type="species" reg="michoacanensis">michoacanensis</tp:taxon-name-part>
            <object-id xmlns:xlink="http://www.w3.org/1999/xlink" content-type="mycobank" xlink:type="simple">824666</object-id>
          </tp:taxon-name><tp:taxon-authority>Iturrieta-González, Dania García &amp; Gené</tp:taxon-authority><tp:taxon-status xmlns:xlink="http://www.w3.org/1999/xlink" xlink:type="simple">sp. nov.</tp:taxon-status><xref ref-type="fig" rid="F3">Fig. 3</xref></tp:nomenclature><tp:treatment-sec sec-type="etymology" id="SECID0EWTBG"><title>Etymology.</title><p>Name refers to Michoacán, the geographical area where the fungus was collected.</p></tp:treatment-sec><tp:treatment-sec sec-type="material" id="SECID0E2TBG"><title>Type.</title><p>Mexico, Michoacán, Villa Jiménez, from soil, Sept. 2016, E. Rodriguez-Andrade (holotype
              <abbrev xmlns:xlink="http://www.w3.org/1999/xlink" xlink:title="Westerdijk Fungal Biodiversity Institute, Utrecht, The Netherlands" id="ABBRID0EBUBG" xlink:type="simple">CBS</abbrev> H-23478; culture ex-type <abbrev xmlns:xlink="http://www.w3.org/1999/xlink" xlink:title="Westerdijk Fungal Biodiversity Institute, Utrecht, The Netherlands" id="ABBRID0EFUBG" xlink:type="simple">CBS</abbrev> 144323 = FMR 16098).</p></tp:treatment-sec><tp:treatment-sec sec-type="description" id="SECID0EJUBG"><title>Description.</title><p><italic>Mycelium</italic> superficial and immersed, composed of septate, branched,
            smooth to verruculose and hyaline to pale brown hyphae of 1–3 μm wide.
              <italic>Conidiophores</italic> semi-macronematous to macronematous, mononematous,
            erect or slightly flexuous, slightly branched, 1–13 septate, cylindrical or slightly
            swollen in the conidiogenous loci, 44–280 × 2–4 μm, brown, usually darker toward the
            base, smooth or verruculose, verrucose at the base. <italic>Conidiogenous</italic>
            terminal and intercalary, cylindrical or clavate, 11–62 × 3–5 μm, with up to 3 pores.
              <italic>Ramoconidia</italic> (0–)1-septate, with up to 4 terminal or subterminal
            pores, pale brown, smooth to verruculose, cylindrical, subcylindrical, to slightly
            clavate, with more or less rounded apex and truncate base, 12–23 × 3–4(–5) μm.
              <italic>Conidia</italic> catenate, with up to 4 conidia in the terminal unbranched
            part, (0–)1(–2)-septate, some slightly constricted at the septum, pale brown,
            verruculose to verrucose, ellipsoidal or subcylindrical, 5–16(–18) × 3–6 μm.</p><fig id="F3" position="float" orientation="portrait"><label>Figure 3.</label><caption><p><italic><tp:taxon-name><tp:taxon-name-part taxon-name-part-type="genus" reg="Neodendryphiella">Neodendryphiella</tp:taxon-name-part><tp:taxon-name-part taxon-name-part-type="species" reg="michoacanensis">michoacanensis</tp:taxon-name-part></tp:taxon-name></italic> sp. nov.
                (ex-type FMR 16098). <bold>A–E</bold> Colonies on <bold>A</bold><abbrev xmlns:xlink="http://www.w3.org/1999/xlink" xlink:title="Potato Dextrose Agar" id="ABBRID0EQVBG" xlink:type="simple">PDA</abbrev><bold>B</bold>
                PCA <bold>C</bold> SNA <bold>D</bold> OA <bold>E</bold> MEA at 25 °C after 14 d
                  <bold>F–J</bold> Conidiophores and conidia. Scale bars: 10 µm
                (<bold>G–J</bold>).</p></caption><graphic xmlns:xlink="http://www.w3.org/1999/xlink" xlink:href="mycokeys-37-019-g003.jpg" position="float" orientation="portrait" xlink:type="simple" id="oo_219350.jpg"/></fig></tp:treatment-sec><tp:treatment-sec sec-type="description" id="SECID0EFWBG"><title>Culture characteristics</title><p>(14 d at 25 °C). Colonies on <abbrev xmlns:xlink="http://www.w3.org/1999/xlink" xlink:title="Potato Dextrose Agar" id="ABBRID0ELWBG" xlink:type="simple">PDA</abbrev> reaching 34 mm diam., slightly umbonate, velvety, olive
            brown (4F6/4E8), with slightly fimbriate margin; reverse dark green (30F8) to black. On
            PCA attaining 42 mm diam., flat, granular, olive brown (4F8), aerial mycelium scarce,
            fimbriate margin; reverse dark green to olive brown (30F8/4F8). On OA reaching 48 mm
            diam., flat, granular, yellowish-brown to olive (5F4/3D4), aerial mycelium scarce, with
            a regular margin; reverse brownish-grey to greyish-yellow (4D2/3B6). On SNA attaining 22
            mm diam., flat, slightly granular, olive brown (4F8), aerial mycelium scarce, with
            slightly fimbriate margin; reverse dark green (30F8) to black. On MEA reaching 13–15 mm
            diam., slightly umbonate, flat towards the periphery, velvety, yellowish-grey to olive
            (3C2/3F8), with white irregular margin; reverse olive grey to dark green (3E2/30F8).</p></tp:treatment-sec><tp:treatment-sec sec-type="Cardinal temperature for growth" id="SECID0EPWBG"><title>Cardinal temperature for growth.</title><p>Optimum 25 °C, maximum 30 °C, minimum 10 °C.</p></tp:treatment-sec><tp:treatment-sec sec-type="distribution" id="SECID0EUWBG"><title>Distribution.</title><p>México.</p></tp:treatment-sec><tp:treatment-sec sec-type="notes" id="SECID0EZWBG"><title>Notes.</title><p><italic><tp:taxon-name><tp:taxon-name-part taxon-name-part-type="genus" reg="Neodendryphiella">Neodendryphiella</tp:taxon-name-part><tp:taxon-name-part taxon-name-part-type="species" reg="michoacanensis">michoacanensis</tp:taxon-name-part></tp:taxon-name></italic> morphologically
            resembles <italic><tp:taxon-name><tp:taxon-name-part taxon-name-part-type="genus" reg="Neodendryphiella">N.</tp:taxon-name-part><tp:taxon-name-part taxon-name-part-type="species" reg="mali">mali</tp:taxon-name-part></tp:taxon-name></italic>, in its conidiogenous apparatus
            with 0–1-septate ramoconidia, but the latter differs by having longer conidiophores (up
            to 385 μm), terminal conidial chains with up to 10 conidia and its conidia are
            0–1-septate and smaller (4–15 × 3–5 μm). <italic><tp:taxon-name><tp:taxon-name-part taxon-name-part-type="genus" reg="Neodendryphiella">Neodendryphiella</tp:taxon-name-part><tp:taxon-name-part taxon-name-part-type="species" reg="michoacanensis">michoacanensis</tp:taxon-name-part></tp:taxon-name></italic> also resembles
                  <italic><tp:taxon-name><tp:taxon-name-part taxon-name-part-type="genus" reg="Dendryphiella">D.</tp:taxon-name-part><tp:taxon-name-part taxon-name-part-type="species" reg="uniseptata">uniseptata</tp:taxon-name-part></tp:taxon-name></italic> in their conidial
            morphology, but ramoconidia of the latter species are often aseptate and can be up to 30
            μm long (<xref ref-type="bibr" rid="B21">Matsushima 1971</xref>).
                  <italic><tp:taxon-name><tp:taxon-name-part taxon-name-part-type="genus" reg="Dendryphiella">Dendryphiella</tp:taxon-name-part><tp:taxon-name-part taxon-name-part-type="species" reg="uniseptata">uniseptata</tp:taxon-name-part></tp:taxon-name></italic> is only known from the
            type material, which was collected in Honiara (Japan) and no ex-type culture was
            preserved. This species was considered a synonym of
                  <italic><tp:taxon-name><tp:taxon-name-part taxon-name-part-type="genus" reg="Dendryphiella">D.</tp:taxon-name-part><tp:taxon-name-part taxon-name-part-type="species" reg="infuscans">infuscans</tp:taxon-name-part></tp:taxon-name></italic> by <xref ref-type="bibr" rid="B22">Matsushima (1975)</xref> but not accepted by <xref ref-type="bibr" rid="B19">Liu et al. (2017)</xref>.</p></tp:treatment-sec><ref-list><ref id="B21"><mixed-citation xmlns:xlink="http://www.w3.org/1999/xlink" xlink:type="simple"><person-group><name name-style="western"><surname>Matsushima</surname><given-names>T</given-names></name></person-group> (<year>1971</year>) Microfungi of the Solomon Islands and Papua – New
          Guinea. Published by the author, Kobe, Japan.</mixed-citation></ref><ref id="B22"><mixed-citation xmlns:xlink="http://www.w3.org/1999/xlink" xlink:type="simple"><person-group><name name-style="western"><surname>Matsushima</surname><given-names>T</given-names></name></person-group> (<year>1975</year>) Icones microfungorum a Matsushima lectorum. Published
          by the author, Kobe, Japan.</mixed-citation></ref><ref id="B19"><mixed-citation xmlns:xlink="http://www.w3.org/1999/xlink" xlink:type="simple"><person-group><name name-style="western"><surname>Liu</surname><given-names>NG</given-names></name><name name-style="western"><surname>Hongsanan</surname><given-names>S</given-names></name><name name-style="western"><surname>Yang</surname><given-names>J</given-names></name><name name-style="western"><surname>Lin</surname><given-names>CG</given-names></name><name name-style="western"><surname>Bhat</surname><given-names>DJ et al.</given-names></name></person-group> (<year>2017</year>)
                  <article-title><italic><tp:taxon-name><tp:taxon-name-part taxon-name-part-type="genus">Dendryphiella</tp:taxon-name-part><tp:taxon-name-part taxon-name-part-type="species">fasciculata</tp:taxon-name-part></tp:taxon-name></italic> sp. nov. and notes on other
                  <italic><tp:taxon-name><tp:taxon-name-part taxon-name-part-type="genus">Dendryphiella</tp:taxon-name-part></tp:taxon-name></italic>
            species.</article-title><source>Mycosphere</source><volume>8</volume>:
            <fpage>1575</fpage>–<lpage>1586</lpage>. <ext-link xlink:type="simple" ext-link-type="doi" xlink:href="10.5943/mycosphere/8/9/12">https://doi.org/10.5943/mycosphere/8/9/12</ext-link></mixed-citation></ref></ref-list></tp:taxon-treatment>
