# Supplementary material for: Neodendryphiella, a novel genus of the Dictyosporiaceae (Pleosporales)
Source: MycoKeys. 2018 Jul 26;(37):19–38. doi: 10.3897/mycokeys.37.27275 (PMC6108305; doi:10.3897/mycokeys.37.27275)
Supplement: XML Treatment for Neodendryphiella tarraconensis [file mycokeys.37.27275-treatment4.xml]

<!DOCTYPE tp:taxon-treatment
  PUBLIC "-//TaxonX//DTD Taxonomic Treatment Publishing DTD v0 20100105//EN" "tax-treatment-NSO.dtd">
<tp:taxon-treatment xmlns:tp="http://www.plazi.org/taxpub"><tp:treatment-meta><kwd-group><label>Taxon classification</label><kwd><named-content xmlns:xlink="http://www.w3.org/1999/xlink" content-type="kingdom">Fungi</named-content></kwd><kwd><named-content xmlns:xlink="http://www.w3.org/1999/xlink" content-type="order">Pleosporales</named-content></kwd><kwd><named-content xmlns:xlink="http://www.w3.org/1999/xlink" content-type="family">Dictyosporiaceae</named-content></kwd></kwd-group><mixed-citation publication-type="journal"><person-group><name><surname>Iturrieta-González</surname><given-names>Isabel</given-names></name><name><surname>Gené</surname><given-names>Josepa</given-names></name><name><surname>Guarro</surname><given-names>Josep</given-names></name><name><surname>Castañeda-Ruiz</surname><given-names>Rafael F.</given-names></name><name><surname>García</surname><given-names>Dania</given-names></name></person-group><article-title><italic><tp:taxon-name><tp:taxon-name-part taxon-name-part-type="genus" reg="Neodendryphiella">Neodendryphiella</tp:taxon-name-part></tp:taxon-name></italic>, a novel genus of the
              <tp:taxon-name><tp:taxon-name-part taxon-name-part-type="genus" reg="Dictyosporiaceae">Dictyosporiaceae</tp:taxon-name-part></tp:taxon-name>
              (<tp:taxon-name><tp:taxon-name-part taxon-name-part-type="genus" reg="Pleosporales">Pleosporales</tp:taxon-name-part></tp:taxon-name>)</article-title><source>MycoKeys</source><day>26</day><month>7</month><year>2018</year><volume>2018</volume><issue>37</issue><fpage>19</fpage><lpage>38</lpage><pub-id pub-id-type="doi">10.3897/mycokeys.37.27275</pub-id></mixed-citation></tp:treatment-meta><tp:nomenclature><tp:taxon-name>
            <tp:taxon-name-part taxon-name-part-type="genus" reg="Neodendryphiella">Neodendryphiella</tp:taxon-name-part>
            <tp:taxon-name-part taxon-name-part-type="species" reg="tarraconensis">tarraconensis</tp:taxon-name-part>
            <object-id xmlns:xlink="http://www.w3.org/1999/xlink" content-type="mycobank" xlink:type="simple">824667</object-id>
          </tp:taxon-name><tp:taxon-authority>Iturrieta-González, Gené &amp; Dania García</tp:taxon-authority><tp:taxon-status xmlns:xlink="http://www.w3.org/1999/xlink" xlink:type="simple">sp. nov.</tp:taxon-status><xref ref-type="fig" rid="F4">Fig. 4</xref></tp:nomenclature><tp:treatment-sec sec-type="etymology" id="SECID0E11BG"><title>Etymology.</title><p>Name refers to Tarragona, the geographical area where the fungus was collected.</p></tp:treatment-sec><tp:treatment-sec sec-type="material" id="SECID0E61BG"><title>Type.</title><p>Spain, Tarragona, from garden soil, Feb. 2017, I. Iturrieta-González (holotype <abbrev xmlns:xlink="http://www.w3.org/1999/xlink" xlink:title="Westerdijk Fungal Biodiversity Institute, Utrecht, The Netherlands" id="ABBRID0EF2BG" xlink:type="simple">CBS</abbrev> H-23479, culture ex-type <abbrev xmlns:xlink="http://www.w3.org/1999/xlink" xlink:title="Westerdijk Fungal Biodiversity Institute, Utrecht, The Netherlands" id="ABBRID0EJ2BG" xlink:type="simple">CBS</abbrev> 144324 = FMR 16234).</p></tp:treatment-sec><tp:treatment-sec sec-type="description" id="SECID0EN2BG"><title>Description.</title><p><italic>Mycelium</italic> superficial and immersed abundant, composed of septate,
            branched, smooth to verruculose, hyaline to pale brown hyphae, 1–2 μm wide.
              <italic>Conidiophores</italic> macronematous, mononematous, erect or slightly
            flexuous, branched or unbranched, up to 6-septate, cylindrical, 19–185 × 2–5 μm, brown,
            smooth, darker and finely verrucolose towards the base. <italic>Conidiogenous</italic>
            terminal and intercalary, subcylindrical to clavate, 9–35 × (2–)3–4(–5) μm, with up to 2
            pores. <italic>Ramoconidia</italic> (0–)1–2(–3)-septate, usually slightly constricted at
            the septa, with up to 3 terminal and subterminal pores, pale brown, smooth to
            verruculose, mostly cylindrical, with rounded apex and truncate base, 12–21(–23) × 4–5
            μm. <italic>Conidia</italic> catenate, with up to 7 conidia in the terminal unbranched
            part, (0–)1–2-septate, pale brown, verruculose, ellipsoidal or subcylindrical with more
            or less rounded ends, 6–21 × 3–6(–7) μm; when 1-septate, the septum is often submedial
            and slightly constricted, when 2-septate, usually constricted at only one septum.</p><fig id="F4" position="float" orientation="portrait"><label>Figure 4.</label><caption><p><italic><tp:taxon-name><tp:taxon-name-part taxon-name-part-type="genus" reg="Neodendryphiella">Neodendryphiella</tp:taxon-name-part><tp:taxon-name-part taxon-name-part-type="species" reg="tarraconensis">tarraconensis</tp:taxon-name-part></tp:taxon-name></italic> sp. nov. (ex-type
                FMR 16234). <bold>A–E</bold> Colonies on <bold>A</bold><abbrev xmlns:xlink="http://www.w3.org/1999/xlink" xlink:title="Potato Dextrose Agar" id="ABBRID0EU3BG" xlink:type="simple">PDA</abbrev><bold>B</bold>
                PCA <bold>C</bold> SNA <bold>D</bold> OA <bold>E</bold> MEA at 25 °C after 14 d
                  <bold>F–K</bold> Conidiophores and conidia. Scale bars:10 µm
                (<bold>G–K</bold>).</p></caption><graphic xmlns:xlink="http://www.w3.org/1999/xlink" xlink:href="mycokeys-37-019-g004.jpg" position="float" orientation="portrait" xlink:type="simple" id="oo_219351.jpg"/></fig></tp:treatment-sec><tp:treatment-sec sec-type="description" id="SECID0EJ4BG"><title>Culture characteristics</title><p>(14 d at 25 °C). Colonies on <abbrev xmlns:xlink="http://www.w3.org/1999/xlink" xlink:title="Potato Dextrose Agar" id="ABBRID0EP4BG" xlink:type="simple">PDA</abbrev> reaching 23 mm diam., umbonate, velvety, greyish-brown
            to olive brown (5E3/4F8), with slightly fimbriate margin; reverse dark green (30F8) to
            black. On PCA attaining 24 mm diam., flat, velvety, olive brown (4F8), slightly
            fimbriate margin, reverse dark green to olive brown (28F5/3B2) with a pale yellow (4A3)
            diffusible pigment. On OA reaching 30 mm diam., flat, slightly granular, yellowish-brown
            to olive brown (5F8/4F4), aerial mycelium scarce, with regular margin; reverse
            yellowish-brown to olive brown (5F8/4F4). On SNA attaining 21 mm diam., flat, slightly
            granular, yellowish-brown to olive (5F4/3F5), aerial mycelium scarce, with fimbriate
            margin; reverse yellowish-brown to olive (5F4/3F5). On MEA reaching 8-10 mm diam.,
            slightly elevated but depressed at the centre, radially folded, velvety, olive (2F8),
            with irregular margin; reverse olive (2F4).</p></tp:treatment-sec><tp:treatment-sec sec-type="Cardinal temperature for growth" id="SECID0ET4BG"><title>Cardinal temperature for growth.</title><p>Optimum 25 °C, maximum 30 °C, minimum 10 °C.</p></tp:treatment-sec><tp:treatment-sec sec-type="distribution" id="SECID0EY4BG"><title>Distribution.</title><p>Spain.</p></tp:treatment-sec><tp:treatment-sec sec-type="notes" id="SECID0E44BG"><title>Notes.</title><p>In addition to the genetic differences mentioned above,
                  <italic><tp:taxon-name><tp:taxon-name-part taxon-name-part-type="genus" reg="Neodendryphiella">N.</tp:taxon-name-part><tp:taxon-name-part taxon-name-part-type="species" reg="tarraconensis">tarraconensis</tp:taxon-name-part></tp:taxon-name></italic> differs from the
            other two species in the genus by the presence of ramoconidia with up to 3 septa and
            conidia from terminal branches with mostly 1–2-septate. It is noteworthy that 1-septate
            conidia usually show a slightly longer basal cell since the septum is submedial and,
            when 2-septate, often only one of the septa is constricted, features not described in
            any species of <italic><tp:taxon-name><tp:taxon-name-part taxon-name-part-type="genus" reg="Dendryphiella">Dendryphiella</tp:taxon-name-part></tp:taxon-name></italic>
            and <italic><tp:taxon-name><tp:taxon-name-part taxon-name-part-type="genus" reg="Neodendryphiella">Neodendryphiella</tp:taxon-name-part></tp:taxon-name></italic>.</p></tp:treatment-sec></tp:taxon-treatment>
