# Supplementary material for: Neodendryphiella, a novel genus of the Dictyosporiaceae (Pleosporales)
Source: MycoKeys. 2018 Jul 26;(37):19–38. doi: 10.3897/mycokeys.37.27275 (PMC6108305; doi:10.3897/mycokeys.37.27275)
Supplement: XML Treatment for Dendryphiella variabilis [file mycokeys.37.27275-treatment5.xml]

<!DOCTYPE tp:taxon-treatment
  PUBLIC "-//TaxonX//DTD Taxonomic Treatment Publishing DTD v0 20100105//EN" "tax-treatment-NSO.dtd">
<tp:taxon-treatment xmlns:tp="http://www.plazi.org/taxpub"><tp:treatment-meta><kwd-group><label>Taxon classification</label><kwd><named-content xmlns:xlink="http://www.w3.org/1999/xlink" content-type="kingdom">Fungi</named-content></kwd><kwd><named-content xmlns:xlink="http://www.w3.org/1999/xlink" content-type="order">Pleosporales</named-content></kwd><kwd><named-content xmlns:xlink="http://www.w3.org/1999/xlink" content-type="family">Dictyosporiaceae</named-content></kwd></kwd-group><mixed-citation publication-type="journal"><person-group><name><surname>Iturrieta-González</surname><given-names>Isabel</given-names></name><name><surname>Gené</surname><given-names>Josepa</given-names></name><name><surname>Guarro</surname><given-names>Josep</given-names></name><name><surname>Castañeda-Ruiz</surname><given-names>Rafael F.</given-names></name><name><surname>García</surname><given-names>Dania</given-names></name></person-group><article-title><italic><tp:taxon-name><tp:taxon-name-part taxon-name-part-type="genus" reg="Neodendryphiella">Neodendryphiella</tp:taxon-name-part></tp:taxon-name></italic>, a novel genus of the
              <tp:taxon-name><tp:taxon-name-part taxon-name-part-type="genus" reg="Dictyosporiaceae">Dictyosporiaceae</tp:taxon-name-part></tp:taxon-name>
              (<tp:taxon-name><tp:taxon-name-part taxon-name-part-type="genus" reg="Pleosporales">Pleosporales</tp:taxon-name-part></tp:taxon-name>)</article-title><source>MycoKeys</source><day>26</day><month>7</month><year>2018</year><volume>2018</volume><issue>37</issue><fpage>19</fpage><lpage>38</lpage><pub-id pub-id-type="doi">10.3897/mycokeys.37.27275</pub-id></mixed-citation></tp:treatment-meta><tp:nomenclature><tp:taxon-name>
            <tp:taxon-name-part taxon-name-part-type="genus" reg="Dendryphiella">Dendryphiella</tp:taxon-name-part>
            <tp:taxon-name-part taxon-name-part-type="species" reg="variabilis">variabilis</tp:taxon-name-part>
            <object-id xmlns:xlink="http://www.w3.org/1999/xlink" content-type="mycobank" xlink:type="simple">824668</object-id>
          </tp:taxon-name><tp:taxon-authority>Iturrieta-González, Dania García &amp; Gené</tp:taxon-authority><tp:taxon-status xmlns:xlink="http://www.w3.org/1999/xlink" xlink:type="simple">sp. nov.</tp:taxon-status><xref ref-type="fig" rid="F5">Fig. 5</xref></tp:nomenclature><tp:treatment-sec sec-type="etymology" id="SECID0EKAAI"><title>Etymology.</title><p>Name refers to the variable number of septa in the conidia.</p></tp:treatment-sec><tp:treatment-sec sec-type="material" id="SECID0EPAAI"><title>Type.</title><p>Cuba, from a dead leaf of a Lauraceous tree, 1996, R.F. Castañeda (holotype <abbrev xmlns:xlink="http://www.w3.org/1999/xlink" xlink:title="Westerdijk Fungal Biodiversity Institute, Utrecht, The Netherlands" id="ABBRID0EVAAI" xlink:type="simple">CBS</abbrev> H-23476; ex-type cultures <abbrev xmlns:xlink="http://www.w3.org/1999/xlink" xlink:title="Westerdijk Fungal Biodiversity Institute, Utrecht, The Netherlands" id="ABBRID0EZAAI" xlink:type="simple">CBS</abbrev> 584.96 = INIFAT C95/105-4 = MUCL 39840 = FMR
            16563).</p></tp:treatment-sec><tp:treatment-sec sec-type="description" id="SECID0E4AAI"><title>Description.</title><p><italic>Mycelium</italic> superficial and immersed, composed of septate, branched,
            smooth to verruculose hyaline to pale brown hyphae, 1–3 μm wide.
              <italic>Conidiophores</italic> macronematous, mononematous, often arranged in loose
            fascicules, erect or slightly flexuous, branched, 1–8-septate, nodulose toward the apex,
            up to 143 μm long, 2–6 μm wide, brown, smooth to verruculose.
              <italic>Conidiogenous</italic> terminal and intercalary, sympodially extended towards
            the apex, with 1–5 pores surrounded by a thickened and darkened wall, clavate, 7–37 ×
            3–6(–7) μm. <italic>Ramoconidia</italic> (0–)2–3-septate, cylindrical to subcylindrical,
            with rounded ends, 16–27 × 5–6 μm, usually with 2 apical pores, conidial scars thickened
            and darkened. <italic>Conidia</italic> in short branched chains, with up to 5 conidia in
            the terminal unbranched part, (0–)3(–7)-septate, some constricted at the medial septum,
            pale brown, verruculose to verrucose, cylindrical or subcylindrical, with rounded ends,
            6–44 × 4–6 μm, conidial scars often thickened and darkened. <italic>Sexual
              morph</italic> not observed.</p><fig id="F5" position="float" orientation="portrait"><label>Figure 5.</label><caption><p><italic><tp:taxon-name><tp:taxon-name-part taxon-name-part-type="genus" reg="Dendryphiella">Dendryphiella</tp:taxon-name-part><tp:taxon-name-part taxon-name-part-type="species" reg="variabilis">variabilis</tp:taxon-name-part></tp:taxon-name></italic> sp. nov. (ex-type
                  <abbrev xmlns:xlink="http://www.w3.org/1999/xlink" xlink:title="Westerdijk Fungal Biodiversity Institute, Utrecht, The Netherlands" id="ABBRID0ECCAI" xlink:type="simple">CBS</abbrev> 584.96). <bold>A–E</bold> Colonies on
                  <bold>A</bold><abbrev xmlns:xlink="http://www.w3.org/1999/xlink" xlink:title="Potato Dextrose Agar" id="ABBRID0EKCAI" xlink:type="simple">PDA</abbrev><bold>B</bold> PCA <bold>C</bold> SNA <bold>D</bold> OA
                  <bold>E</bold> MEA at 25 °C after 14 d <bold>F</bold> Exudates and conidiophores
                produced on OA <bold>G–K</bold> Conidiophores and conidia. Scale bars: 50 µm
                  (<bold>G–H</bold>), 10 µm (<bold>I–K</bold>).</p></caption><graphic xmlns:xlink="http://www.w3.org/1999/xlink" xlink:href="mycokeys-37-019-g005.jpg" position="float" orientation="portrait" xlink:type="simple" id="oo_219352.jpg"/></fig></tp:treatment-sec><tp:treatment-sec sec-type="description" id="SECID0EDDAI"><title>Culture characteristics</title><p>(14 d at 25 °C). Colonies on <abbrev xmlns:xlink="http://www.w3.org/1999/xlink" xlink:title="Potato Dextrose Agar" id="ABBRID0EJDAI" xlink:type="simple">PDA</abbrev> reaching 30–33 mm diam., slightly umbonate, flat
            towards the periphery, velvety, irregularly coloured yellowish-grey to olive brown
            (4B2/4D3) and brownish-grey to yellowish-brown (5F2/5F4), with irregular margin; reverse
            yellowish-brown (5F8) to black. On PCA attaining 48 mm diam., flat, granular to velvety,
            yellowish-brown (5F8), aerial mycelium scarce, undulate margin; reverse olive to
            greyish-yellow (3F4/3B4), with a pale yellow diffusible pigment. On OA reaching 58 mm
            diam., flat, slightly granular, blond to reddish-yellow (5C4/4A7), light yellow (4A4) at
            the periphery, aerial mycelium scarce, with a regular margin, with scarce pale brown
            exudate; reverse same colouration with the colony surface. On SNA attaining 40 mm diam.,
            flat, slightly granular to velvety, yellowish-brown to grey (5F7/4B1), with fimbriate
            margin; reverse brownish-grey to white (5D2/1A1). On MEA reaching 32 mm diam., flat,
            cottony, yellowish-grey to olive (4B2/3F4), yellowish-grey (3B2) at the periphery, with
            regular margin; reverse dark green to white (30F8/1A1).</p></tp:treatment-sec><tp:treatment-sec sec-type="Cardinal temperature for growth" id="SECID0ENDAI"><title>Cardinal temperature for growth.</title><p>Optimum 25 °C, maximum 30 °C, minimum 15 °C.</p></tp:treatment-sec><tp:treatment-sec sec-type="distribution" id="SECID0ESDAI"><title>Distribution.</title><p>Cuba.</p></tp:treatment-sec><tp:treatment-sec sec-type="notes" id="SECID0EXDAI"><title>Notes.</title><p><italic><tp:taxon-name><tp:taxon-name-part taxon-name-part-type="genus" reg="Dendryphiella">Dendryphiella</tp:taxon-name-part><tp:taxon-name-part taxon-name-part-type="species" reg="variabilis">variabilis</tp:taxon-name-part></tp:taxon-name></italic> differs from
                  <italic><tp:taxon-name><tp:taxon-name-part taxon-name-part-type="genus" reg="Dendryphiella">D.</tp:taxon-name-part><tp:taxon-name-part taxon-name-part-type="species" reg="paravinosa">paravinosa</tp:taxon-name-part></tp:taxon-name></italic> mainly by having longer
            conidia (up to 44 μm), which can have up to 7 septa. The conidia of
                  <italic><tp:taxon-name><tp:taxon-name-part taxon-name-part-type="genus" reg="Dendryphiella">D.</tp:taxon-name-part><tp:taxon-name-part taxon-name-part-type="species" reg="paravinosa">paravinosa</tp:taxon-name-part></tp:taxon-name></italic> are up to 3-septate and
            measure (10−)24−27(−33) × (6−)7(−7.5) μm (<xref ref-type="bibr" rid="B9">Crous et al.
              2016</xref>). The only species of the genus reported with conidia up to 5-septate are
                  <italic><tp:taxon-name><tp:taxon-name-part taxon-name-part-type="genus" reg="Dendryphiella">D.</tp:taxon-name-part><tp:taxon-name-part taxon-name-part-type="species" reg="eucalyptorum">eucalyptorum</tp:taxon-name-part></tp:taxon-name></italic> and
                  <italic><tp:taxon-name><tp:taxon-name-part taxon-name-part-type="genus" reg="Dendryphiella">D.</tp:taxon-name-part><tp:taxon-name-part taxon-name-part-type="species" reg="vinosa">vinosa</tp:taxon-name-part></tp:taxon-name></italic>, but they are smaller,
            measuring (19−)20−23(−25) × 5(−7) μm in the former (<xref ref-type="bibr" rid="B7">Crous
              et al. 2014</xref>) and 13−39 × 4−8 μm in the latter (<xref ref-type="bibr" rid="B11">Ellis 1971</xref>). The other closely related species to
                  <italic><tp:taxon-name><tp:taxon-name-part taxon-name-part-type="genus" reg="Dendryphiella">D.</tp:taxon-name-part><tp:taxon-name-part taxon-name-part-type="species" reg="variabilis">variabilis</tp:taxon-name-part></tp:taxon-name></italic> is
                  <italic><tp:taxon-name><tp:taxon-name-part taxon-name-part-type="genus" reg="Dendryphiella">D.</tp:taxon-name-part><tp:taxon-name-part taxon-name-part-type="species" reg="fasciculata">fasciculata</tp:taxon-name-part></tp:taxon-name></italic> (Fig. <xref ref-type="fig" rid="F1">1</xref>), but it mainly differs by the presence of
            fasciculate conidiophores and 3-septate conidia (<xref ref-type="bibr" rid="B19">Liu et
              al. 2017</xref>).</p></tp:treatment-sec><tp:treatment-sec><!--Section generated to contain objects referenced in tp:taxon-treatment.--><fig id="F1" position="float" orientation="portrait"><label>Figure 1.</label><caption><p>Maximum Likelihood (<abbrev xmlns:xlink="http://www.w3.org/1999/xlink" xlink:title="Maximum Likelihood" id="ABBRID0EFZAG" xlink:type="simple">ML</abbrev>) tree constructed with the <abbrev xmlns:xlink="http://www.w3.org/1999/xlink" xlink:title="internal transcribed spacer" id="ABBRID0EJZAG" xlink:type="simple">ITS</abbrev> and LSU
            sequences of 30 strains representatives of different taxa in the families
                <tp:taxon-name><tp:taxon-name-part taxon-name-part-type="genus" reg="Dictyosporiaceae">Dictyosporiaceae</tp:taxon-name-part></tp:taxon-name> and
                <tp:taxon-name><tp:taxon-name-part taxon-name-part-type="family">Pleosporaceae</tp:taxon-name-part></tp:taxon-name>. The phylogenetic tree was
            rooted with <italic><tp:taxon-name><tp:taxon-name-part taxon-name-part-type="genus" reg="Paradendryphiella">Paradendryphiella</tp:taxon-name-part><tp:taxon-name-part taxon-name-part-type="species" reg="arenaria">arenaria</tp:taxon-name-part></tp:taxon-name></italic> and
                  <italic><tp:taxon-name><tp:taxon-name-part taxon-name-part-type="genus" reg="Paradendryphiella">P.</tp:taxon-name-part><tp:taxon-name-part taxon-name-part-type="species" reg="salina">salina</tp:taxon-name-part></tp:taxon-name></italic>. Bootstrap support values for
              <abbrev xmlns:xlink="http://www.w3.org/1999/xlink" xlink:title="Maximum Likelihood" id="ABBRID0EO1AG" xlink:type="simple">ML</abbrev> greater than
            70% and Bayesian posterior probabilities greater than 0.95 are given near nodes,
            respectively. Names of species newly described here are indicated in bold. Branch
            lengths are proportional to distance. <sup>T</sup> Ex-type strain.</p></caption><graphic xmlns:xlink="http://www.w3.org/1999/xlink" xlink:href="mycokeys-37-019-g001.jpg" position="float" orientation="portrait" xlink:type="simple" id="oo_219348.jpg"/></fig></tp:treatment-sec><ref-list><ref id="B9"><mixed-citation xmlns:xlink="http://www.w3.org/1999/xlink" xlink:type="simple"><person-group><name name-style="western"><surname>Crous</surname><given-names>PW</given-names></name><name name-style="western"><surname>Wingfield</surname><given-names>MJ</given-names></name><name name-style="western"><surname>Richardson</surname><given-names>DM</given-names></name><name name-style="western"><surname>Le Roux</surname><given-names>JJ</given-names></name><name name-style="western"><surname>Strasberg</surname><given-names>D et al.</given-names></name></person-group> (<year>2016</year>) <article-title>Fungal Planet description sheets:
            400–468.</article-title><source>Persoonia</source><volume>36</volume>:
            <fpage>316</fpage>–<lpage>458</lpage>. <ext-link xlink:type="simple" ext-link-type="doi" xlink:href="10.3767/003158516X692185">https://doi.org/10.3767/003158516X692185</ext-link></mixed-citation></ref><ref id="B7"><mixed-citation xmlns:xlink="http://www.w3.org/1999/xlink" xlink:type="simple"><person-group><name name-style="western"><surname>Crous</surname><given-names>PW</given-names></name><name name-style="western"><surname>Shivas</surname><given-names>RG</given-names></name><name name-style="western"><surname>Quaedvlieg</surname><given-names>W</given-names></name><name name-style="western"><surname>van der Bank</surname><given-names>M</given-names></name><name name-style="western"><surname>Zhang</surname><given-names>Y et al.</given-names></name></person-group> (<year>2014</year>) <article-title>Fungal Planet description sheets:
            214–280.</article-title><source>Persoonia</source><volume>32</volume>:
            <fpage>184</fpage>–<lpage>306</lpage>. <ext-link xlink:type="simple" ext-link-type="doi" xlink:href="10.3767/003158514X682395">https://doi.org/10.3767/003158514X682395</ext-link></mixed-citation></ref><ref id="B11"><mixed-citation xmlns:xlink="http://www.w3.org/1999/xlink" xlink:type="simple"><person-group><name name-style="western"><surname>Ellis</surname><given-names>MB</given-names></name></person-group> (<year>1971</year>) Dematiaceous hyphomycetes. Commonwealth Mycological
          Institute, Kew.</mixed-citation></ref><ref id="B19"><mixed-citation xmlns:xlink="http://www.w3.org/1999/xlink" xlink:type="simple"><person-group><name name-style="western"><surname>Liu</surname><given-names>NG</given-names></name><name name-style="western"><surname>Hongsanan</surname><given-names>S</given-names></name><name name-style="western"><surname>Yang</surname><given-names>J</given-names></name><name name-style="western"><surname>Lin</surname><given-names>CG</given-names></name><name name-style="western"><surname>Bhat</surname><given-names>DJ et al.</given-names></name></person-group> (<year>2017</year>)
                  <article-title><italic><tp:taxon-name><tp:taxon-name-part taxon-name-part-type="genus">Dendryphiella</tp:taxon-name-part><tp:taxon-name-part taxon-name-part-type="species">fasciculata</tp:taxon-name-part></tp:taxon-name></italic> sp. nov. and notes on other
                  <italic><tp:taxon-name><tp:taxon-name-part taxon-name-part-type="genus">Dendryphiella</tp:taxon-name-part></tp:taxon-name></italic>
            species.</article-title><source>Mycosphere</source><volume>8</volume>:
            <fpage>1575</fpage>–<lpage>1586</lpage>. <ext-link xlink:type="simple" ext-link-type="doi" xlink:href="10.5943/mycosphere/8/9/12">https://doi.org/10.5943/mycosphere/8/9/12</ext-link></mixed-citation></ref></ref-list></tp:taxon-treatment>
